# Supplementary material for: Deciphering the Enhancing Impact of Exogenous Brassinolide on Physiological Indices of Melon Plants under Downy Mildew-Induced Stress
Source: Plants (Basel). 2024 Mar 9;13(6):779. doi: 10.3390/plants13060779 (PMC10974236; doi:10.3390/plants13060779)
Supplement: Supplementary file 1 [file plants-13-00779-s001.zip › Table S1.xlsx]

## Sheet: Table S1
Table S1. The information of previously predicted genes used for verification in melon using qRT-PCR analysis in this study.
Name	Gene ID in CuGenDB	Gene Description	Reference (Published)
CmLHCP	MELO3C004214.2	Chlorophyll a-b binding protein, chloroplastic	88
CmGlgC	MELO3C006552.2	Glucose-1-phosphate adenylyltransferase, starch biosynthesis	92
CmSPS	MELO3C020357.2	sucrose-phosphate synthase, plant	68
CmPEPC	MELO3C018724.2	Phosphoenolpyruvate carboxylase, carbon fixation	69
CmHCF136	MELO3C023596.2	Photosystem II stability/assembly factor HCF136, chloroplastic	34
CmPsbY	MELO3C010708.2	photosystem II core complex proteins psbY, chloroplastic	93
CmCHLP	MELO3C017176.2	Geranylgeranyl reductase family protein, chlorophyll	94
