# Supplementary material for: Deciphering the Enhancing Impact of Exogenous Brassinolide on Physiological Indices of Melon Plants under Downy Mildew-Induced Stress
Source: Plants (Basel). 2024 Mar 9;13(6):779. doi: 10.3390/plants13060779 (PMC10974236; doi:10.3390/plants13060779)
Supplement: Supplementary file 1 [file plants-13-00779-s001.zip › Table S2.xlsx]

## Sheet: Table S2
Table S2. The information of gene ID, gene sequence and exported primer sequences, respectively.
Gene ID	Primer Sequence	Sequences
MELO3C006552.2	Forward Primer：GAAGAAACTTACGGAACCGA	ATGGCCGTCGCTTCCGATTGCCGGATTGCCCTATCGGCGGCCGCACCCGCCACTTCACTGGTGGTCCGGAGGAAGTTGAGGTCTGTGGGGTTTGGCAATGGGGAATTCATGGGGAAGAAACTTACGGAACCGAAACGAGTACCTGCTGTTTCTGTTGCTGTTAACGGTGTTCCGCGACGTGTTTGCATGTCTCTCACTACTAATGTAGCCATTGGCGATGCCGCGTTGAGAGAAATAGATGTGGAGAAAAGGGACCCTCGGACTGTGGTGGCGATCATTCTGGGGGGAGGAGCCGGCACTCGTCTATTCCCCCTCACCAAGCGGAGGGCCAAACCTGCTGTTCCAATAGGAGGAGCATATAGGCTGATCGACGTGCCAATGAGCAATTGTATCAATAGT…
	Reverse Primer：AGTGAGAGACATGCAAACAC
MELO3C020357.2	Forward Primer：CATGGCTCAAAGTGGTTGCC	ATGGCTGGGAATGAGTGGATCAATGGGTATTTGGAAGCCATATTGGATACCGGTGCGACCGCCATTGAAGAACAGAAACCGGCTTCGGCGGCGGCTGCTGCCAATTTGACAGACAGAGGACATTTCAATCCGACCAAATACTTCGTAGAGGAAGTGGTTAGTGGTGTGGATGAATCGGACCTTCATCGGACATGGCTCAAAGTGGTTGCCACCCGCAACACTCGTGAACGGAGCTCTAGACTTGAGAATATGTGTTGGCGGATTTGGCATCTCACTCGCAAGAAAAAACAGTTGGAATGGGAGGAGCTTCAACGGTCCACAAACCGGAGATTGGAGCGGGAACGAGGACGGATGGATGTGACGGAAGATATGTCGGAAGACTTATCAGAAGGAGAAAAG…
	Reverse Primer：TCTTGCGAGTGAGATGCCAA
MELO3C018724.2	Forward Primer：GGCAGCGGTTAAGAACTTGG	ATGGCAGCGGTTAAGAACTTGGAGAAAATGGCTTCTATTGATGCTCAATTGAGGCTTCTTGCCCCAAGTAAGGTGTCGGAGGATGATAAGCTGGTGGAATATGATGCTTTGTTGTTGGATCGATTTCTTGATATTCTTCAGGATTTACATGGGGAGGATCTCAGAGAAACTGTTCAAGAGTGTTATGAATTTGCAGCTGAGTATGAGAGAAAACGTGACCCTAGGAAATTGGAGGAACTTGGGAGTGCTTTGACAAGTTTGGATCCTGGGGATTCTATTGTTGTAGCGAAATCTTTCTCCCATATGCTTAGTTTAGCTAATTTAGCTGAGGAAGTTCAGATTGCTTATAGGAGGAGGATAAAGTTAAAGAAAGGTGGCTTTGCTGATGAGGCCAATGCT…
	Reverse Primer：CCTCCGACACCTTACTTGGG
MELO3C023596.2	Forward Primer：GGCGACTCTGCAACAACAAC	ATGGCGACTCTGCAACAACAACTCCTCAAACCTTCATGGACTTCCTCTCTCTTCGCTTCATCCTCTCCACGCCATTCCCTCTCTCAACCCCAACTTCTGCCTCGAACAATTTCTTCCACTTCTCCCAAAGCCTCTCTTCACAATTCTTCCATCAATCGCCGCCAGTTTGTGGCTGACACCGCAGCTGCTGTTTCACTCTCCCTTTCTCCGTTTATTGCTCCAGTACAGCCGGCGAAGTCCGAAGAATCTTTGTCGGAGTGGGAGAGACTTTACCTTCCTATAGATCCTGGTGTTGTCCTTCTCGACATTGCTTTTGTGCCTGATGATTTGAACCATGGCTTTCTTTTGGGGACTAGGCAAACCATTTTAGAGACAAAAGATGGTGGAAGAACATGGGCT…
	Reverse Primer：GGGTTGAGAGAGGGAATGGC
MELO3C010708.2	Forward Primer：CTCCTCTACCTGCCAAAGCC	ATCTCATCACTCCTAACATTGTTTTGCCAAAACCCAACCATTTCTACTTCATTCTGCATCTCTCCTCTACCTGCCAAAGCCCAGAGCTTAGTTCAACAGAAACAAGCAAGTCAACTTCAATGGCAGCTACCATGGCTACAATGGCGGTGCTCAGTGTCAAGTGCACAAGCATCAACTCCACCAAAACCCATAACACCCAAAAGATAATCCCCAAACCTATCTCCCTCCTCTCTCTCCAAAACCTTCCAAAAGGCCTTATTTCATCAAAATCTAATGAAAATTCCAACTTATCAACCTTCCTCTCCAGCACCGCCATCGCCGGAGCTGTCTTTGCAACTTTGGGAACATCGGATCCTGCATTTGCAGCCCAACAAATTGCAGAGATAGCAGCCGACGGTG…
	Reverse Primer：TGTGCACTTGACACTGAGCA
MELO3C004214.2	Forward Primer：GCAGCATGGAGAAAGACCCT	ATGGCTTCCAACACCTTGATGAGCTGTGGCATTGCCACCACCGCTTTCCCTTCAGTCCTTTCTTCTTCTAAGTCTAAATTCGCAGCCGCTGTCCCCATTTCCGGTGTCGCTGTCAATGCATCTTCCCGATTTTCCATGTCCTCTGAGTGGATGCCTGGCCAGCCCCGTCCCCCCTACCTCGATGGCTCAGCTCCTGGTGATTTTGGATTCGACCCTCTTCGGCTGGGAGAAGTGCCAGAGAACCTCGAGAGATTCAAGGAGTCTGAGCTAATTCACTGCAGATGGGCCATGCTTGCTGTTCCAGGGATTTTGGTACCTGAGGCTTTGGGATTGGGCAACTGGGTGAAAGCTCAAGAATGGGCAGCAGTTCCAGGAGGCCAAGCTACATACTTGGGACAA…
	Reverse Primer：TGAAAGAAATGAGAGCAATTACCGT
MELO3C017176.2	Forward Primer：TCAAATCCTTCACCGGCCTC	ATGGCCTCCGTTGCCCTCAAATCCTTCACCGGCCTCCGACAATCTTCGAAGGAGAAGCCCCATTTCATTACCCAAACGAAGGCCAACCCAAACCCCCAATTTCGGCGCCGTTTTTATGTCGCCGCTGCGAAAACTAGTCCTAAAATCGCCGGTCGGAACCTCAGAGTTGCGGTGGTTGGCGGCGGTCCTGCTGGAGGATCAGCAGCTGAAACTCTCGCCAGAGGCGGCGTTGAGACTTTTTTGTTCGAGAGAAAGCTTGACAACTGCAAGCCCTGCGGTGGTGCGATTCCTCTGTGTATGGTGGGTGAATTCGATCTTCCGTTGGACTTGATCGACCGTCGTGTCACGAAGATGAAGATGATATCTCCATCGAACGTCGCAGTCGACATTGGCCAAACC…
	Reverse Primer：TTCCGACCGGCGATTTTAGG
Actin	Forward: GTGACAATGGAACTGGAATGG	ATGGCCGATGCCGAGGATATCCAGCCCCTCGTCTGTGACAATGGAACTGGAATGGTGAAGGCTGGTTTTGCTGGTGATGATGCTCCTAGGGCTGTTTTCCCCAGTATTGTTGGTCGTCCCCGACATACTGGTGTCATGGTTGGGATGGGCCAAAAAGATGCCTATGTTGGGGATGAAGCTCAGTCCAAAAGAGGTATTCTTACCTTGAAATATCCCATTGAACATGGTATTGTCAGTAACTGGGATGACATGGAAAAGATTTGGCATCACACGTTCTACAATGAGCTTCGTGTTGCTCCCGAAGAACACCCTGTGCTTCTGACTGAGGCGCCACTCAACCCAAAGGCTAACAGAGAAAAGATGACTCAAATCATGTTTGAGACATTCAATGTGCCTGCT…
	Reverse: AGACGGAGGATAGCGTGAGG
